# Supplementary material for: From Ecological Niche to Conservation Planning; Climate‐Driven Range Dynamics of Ephedra intermedia in Central Asia
Source: Ecol Evol. 2025 Mar 16;15(3):e71127. doi: 10.1002/ece3.71127 (PMC11911025; doi:10.1002/ece3.71127)
Supplement: Supplementary file 1 — Table S1. Geographic distribution of Ephedra intermedia occurrence records used in this study. The table includes latitude (Lat) and longitude (Lon) coordinates for each recorded location. [file ECE3-15-e71127-s001.csv]

Ephedra_intermedia	Lat	Lon
Ephedra_intermedia	35.15000000000	76.35000000000
Ephedra_intermedia	34.08000000000	74.82000000000
Ephedra_intermedia	32.50000000000	77.02000000000
Ephedra_intermedia	32.98000000000	70.97000000000
Ephedra_intermedia	30.15000000000	77.80000000000
Ephedra_intermedia	32.83000000000	77.00000000000
Ephedra_intermedia	35.57000000000	71.79000000000
Ephedra_intermedia	34.56000000000	75.32000000000
Ephedra_intermedia	33.85000000000	76.37000000000
Ephedra_intermedia	33.58000000000	76.83000000000
Ephedra_intermedia	34.12000000000	74.87000000000
Ephedra_intermedia	38.03000000000	57.67000000000
Ephedra_intermedia	37.95000000000	58.38000000000
Ephedra_intermedia	39.31000000000	66.94000000000
Ephedra_intermedia	36.17000000000	55.83000000000
Ephedra_intermedia	34.27000000000	69.07000000000
Ephedra_intermedia	34.40000000000	63.05000000000
Ephedra_intermedia	35.78000000000	47.15000000000
Ephedra_intermedia	33.81000000000	62.07000000000
Ephedra_intermedia	34.50000000000	69.17000000000
Ephedra_intermedia	36.41000000000	48.32000000000
Ephedra_intermedia	34.34000000000	63.27000000000
Ephedra_intermedia	34.88000000000	68.11000000000
Ephedra_intermedia	33.98000000000	62.18000000000
Ephedra_intermedia	36.83000000000	70.52000000000
Ephedra_intermedia	32.48000000000	62.66000000000
Ephedra_intermedia	30.21000000000	67.02000000000
Ephedra_intermedia	35.80000000000	75.92000000000
Ephedra_intermedia	35.68000000000	75.92000000000
Ephedra_intermedia	33.53000000000	76.80000000000
Ephedra_intermedia	34.38000000000	76.37000000000
Ephedra_intermedia	34.28000000000	77.07000000000
Ephedra_intermedia	35.17000000000	73.25000000000
Ephedra_intermedia	33.58000000000	78.08000000000
Ephedra_intermedia	33.64000000000	78.04000000000
Ephedra_intermedia	33.55000000000	78.15000000000
Ephedra_intermedia	33.48000000000	78.14000000000
Ephedra_intermedia	36.53000000000	74.78000000000
Ephedra_intermedia	37.32000000000	72.22000000000
Ephedra_intermedia	37.33000000000	72.32000000000
Ephedra_intermedia	37.18000000000	72.00000000000
Ephedra_intermedia	37.77000000000	71.55000000000
Ephedra_intermedia	37.57000000000	72.62000000000
Ephedra_intermedia	34.62000000000	76.48000000000
Ephedra_intermedia	34.61000000000	76.50000000000
Ephedra_intermedia	34.57000000000	76.58000000000
Ephedra_intermedia	34.51000000000	76.63000000000
Ephedra_intermedia	36.75000000000	74.70000000000
Ephedra_intermedia	36.93000000000	80.78000000000
Ephedra_intermedia	38.37000000000	72.55000000000
Ephedra_intermedia	35.23000000000	75.63000000000
Ephedra_intermedia	38.72000000000	72.70000000000
Ephedra_intermedia	36.82000000000	74.32000000000
Ephedra_intermedia	36.72000000000	74.77000000000
Ephedra_intermedia	36.32000000000	74.55000000000
Ephedra_intermedia	38.45000000000	72.72000000000
Ephedra_intermedia	36.80000000000	74.38000000000
Ephedra_intermedia	36.33000000000	80.33000000000
Ephedra_intermedia	38.73000000000	75.03000000000
Ephedra_intermedia	36.89000000000	73.38000000000
Ephedra_intermedia	34.60000000000	68.72000000000
Ephedra_intermedia	33.98000000000	64.87000000000
Ephedra_intermedia	34.43000000000	63.12000000000
Ephedra_intermedia	37.20000000000	72.87000000000
Ephedra_intermedia	37.02000000000	73.69000000000
Ephedra_intermedia	34.83000000000	67.23000000000
Ephedra_intermedia	34.87000000000	67.27000000000
Ephedra_intermedia	34.55000000000	69.48000000000
Ephedra_intermedia	35.60000000000	69.88000000000
Ephedra_intermedia	34.82000000000	67.18000000000
Ephedra_intermedia	34.25000000000	68.00000000000
Ephedra_intermedia	31.00000000000	64.00000000000
Ephedra_intermedia	37.00000000000	73.00000000000
Ephedra_intermedia	34.75000000000	67.25000000000
Ephedra_intermedia	33.00000000000	62.50000000000
Ephedra_intermedia	36.00000000000	65.00000000000
Ephedra_intermedia	34.50000000000	62.00000000000
Ephedra_intermedia	34.50000000000	69.42000000000
Ephedra_intermedia	35.00000000000	70.25000000000
Ephedra_intermedia	35.25000000000	69.50000000000
Ephedra_intermedia	35.25000000000	71.00000000000
Ephedra_intermedia	35.13000000000	67.70000000000
Ephedra_intermedia	36.47000000000	74.88000000000
Ephedra_intermedia	30.70000000000	97.32000000000
Ephedra_intermedia	28.15000000000	90.95000000000
Ephedra_intermedia	28.83000000000	85.30000000000
Ephedra_intermedia	36.55000000000	100.47000000000
Ephedra_intermedia	36.52000000000	74.82000000000
Ephedra_intermedia	36.73000000000	74.68000000000
Ephedra_intermedia	36.80000000000	74.33000000000
Ephedra_intermedia	36.68000000000	74.82000000000
Ephedra_intermedia	36.85000000000	74.23000000000
Ephedra_intermedia	36.45000000000	74.90000000000
Ephedra_intermedia	36.87000000000	75.00000000000
Ephedra_intermedia	36.60000000000	74.82000000000
Ephedra_intermedia	36.70000000000	74.73000000000
Ephedra_intermedia	36.80000000000	74.93000000000
Ephedra_intermedia	36.78000000000	74.75000000000
Ephedra_intermedia	36.82000000000	74.72000000000
Ephedra_intermedia	36.77000000000	74.78000000000
Ephedra_intermedia	36.87000000000	74.65000000000
Ephedra_intermedia	36.87000000000	74.98000000000
Ephedra_intermedia	38.90000000000	75.20000000000
Ephedra_intermedia	37.03000000000	73.33000000000
Ephedra_intermedia	36.28000000000	72.47000000000
Ephedra_intermedia	35.90000000000	74.35000000000
Ephedra_intermedia	36.27000000000	72.48000000000
Ephedra_intermedia	36.50000000000	73.90000000000
Ephedra_intermedia	36.42000000000	73.42000000000
Ephedra_intermedia	34.17000000000	77.58000000000
Ephedra_intermedia	36.05000000000	76.45000000000
Ephedra_intermedia	36.07000000000	76.40000000000
Ephedra_intermedia	36.43000000000	77.00000000000
Ephedra_intermedia	36.35000000000	76.67000000000
Ephedra_intermedia	36.40000000000	76.90000000000
Ephedra_intermedia	34.27000000000	76.78000000000
Ephedra_intermedia	32.48000000000	77.10000000000
Ephedra_intermedia	35.13000000000	74.80000000000
Ephedra_intermedia	35.28000000000	74.83000000000
Ephedra_intermedia	35.55000000000	74.67000000000
Ephedra_intermedia	35.53000000000	74.52000000000
Ephedra_intermedia	35.48000000000	74.77000000000
Ephedra_intermedia	35.32000000000	74.83000000000
Ephedra_intermedia	36.17000000000	78.60000000000
Ephedra_intermedia	35.50000000000	70.36666700000
Ephedra_intermedia	36.16666700000	55.83333300000
Ephedra_intermedia	38.48080500000	56.24931300000
Ephedra_intermedia	42.17583000000	76.70408000000
Ephedra_intermedia	27.12912000000	100.23568000000
Ephedra_intermedia	45.78512200000	80.87070400000
Ephedra_intermedia	44.57401800000	78.68580600000
Ephedra_intermedia	39.52022600000	54.38848200000
Ephedra_intermedia	45.85448000000	80.58952300000
Ephedra_intermedia	42.51013400000	76.42004000000
Ephedra_intermedia	42.39966000000	77.84525800000
Ephedra_intermedia	40.32357900000	72.72193900000
Ephedra_intermedia	40.17327600000	72.98031100000
Ephedra_intermedia	43.18853100000	70.39215000000
Ephedra_intermedia	45.78509200000	80.88418000000
Ephedra_intermedia	40.38407600000	65.46530500000
Ephedra_intermedia	43.57522900000	69.95355600000
Ephedra_intermedia	38.06225000000	71.31680400000
Ephedra_intermedia	43.37214500000	79.82657400000
Ephedra_intermedia	38.25597600000	56.28956800000
Ephedra_intermedia	42.81624000000	75.81621100000
Ephedra_intermedia	42.40420000000	68.83740000000
Ephedra_intermedia	38.52097300000	56.37016200000
Ephedra_intermedia	35.27936300000	62.29866000000
Ephedra_intermedia	39.08233000000	68.41577000000
Ephedra_intermedia	40.32161600000	69.60388100000
Ephedra_intermedia	38.53055600000	56.41777800000
Ephedra_intermedia	39.24722200000	55.51916700000
Ephedra_intermedia	40.00805600000	53.05722200000
Ephedra_intermedia	38.00722200000	58.15361100000
Ephedra_intermedia	37.91527800000	58.08972200000
Ephedra_intermedia	40.02500000000	52.95750000000
Ephedra_intermedia	38.02916700000	57.66166700000
Ephedra_intermedia	37.86833300000	58.28666700000
Ephedra_intermedia	34.88333300000	68.16666700000
Ephedra_intermedia	29.57500000000	57.27852000000
Ephedra_intermedia	35.79111100000	51.02027800000
Ephedra_intermedia	34.55905000000	69.31090000000
Ephedra_intermedia	39.43722200000	54.49083300000
Ephedra_intermedia	32.36122000000	59.61142000000
Ephedra_intermedia	34.80816600000	67.48918500000
Ephedra_intermedia	34.73314800000	66.96716300000
Ephedra_intermedia	35.37415400000	71.54989000000
Ephedra_intermedia	36.56839100000	71.38057700000
Ephedra_intermedia	34.55603900000	69.46048100000
Ephedra_intermedia	40.95786300000	49.23265500000
Ephedra_intermedia	43.31737200000	96.25482500000
Ephedra_intermedia	33.62000000000	69.15000000000
Ephedra_intermedia	35.67788400000	102.47515800000
Ephedra_intermedia	41.82758700000	123.41640800000
Ephedra_intermedia	41.43635600000	113.19131300000
Ephedra_intermedia	44.54194000000	88.82833000000
Ephedra_intermedia	43.81031400000	87.60516300000
Ephedra_intermedia	31.68115000000	103.85348100000
Ephedra_intermedia	37.73958400000	117.61384600000
Ephedra_intermedia	31.62293700000	99.99266600000
Ephedra_intermedia	37.35711900000	111.17958100000
Ephedra_intermedia	35.84309100000	104.11258200000
Ephedra_intermedia	40.08257800000	115.22620800000
Ephedra_intermedia	41.12392200000	80.24452700000
Ephedra_intermedia	42.79942300000	88.64829500000
Ephedra_intermedia	38.13136700000	93.29453600000
Ephedra_intermedia	39.51257500000	94.87707100000
Ephedra_intermedia	44.43551100000	84.67855100000
Ephedra_intermedia	41.16755000000	80.26338800000
